# Supplementary material for: The Effect of Temperature on the Stability of African Swine Fever Virus BA71V Isolate in Environmental Water Samples
Source: Pathogens. 2023 Aug 8;12(8):1022. doi: 10.3390/pathogens12081022 (PMC10459264; doi:10.3390/pathogens12081022)
Supplement: Supplementary file 1 [file pathogens-12-01022-s001.zip]

Archive with 1 entries (1 files):
- Thames WQ data_Eleni L_Pirbright.xlsx
