# Supplementary material for: The Effect of Temperature on the Stability of African Swine Fever Virus BA71V Isolate in Environmental Water Samples
Source: Pathogens. 2023 Aug 8;12(8):1022. doi: 10.3390/pathogens12081022 (PMC10459264; doi:10.3390/pathogens12081022)
Supplement: Supplementary file 1 [file pathogens-12-01022-s001.zip › Thames WQ data_Eleni L_Pirbright.xlsx]

## Sheet: Data by date
Thames Initiative Chemistry Data																													Ultrameter data				DO meter data
Sample ID	Date	Site name	Day	Month	Year	Time	Time rounded	Notes	Temperature (oC)	pH	Gran alkalinity μeq/L	Suspended solids mg/L	Soluble reactive phosphorus (μg/L)	Total dissolved phosphorus (μg/L)	Total phosphorus (μg/L)	Total reactive phosphorus (μg/l)	Dissolved ammonium (NH4) (mg/l)	Dissolved silicon (mg Si/L)	Chlorophyll-a (μg/L)	Dissolved fluoride (mg F/L)	Dissolved chloride (mg Cl/L)	Dissolved nitrite (mg NO2/L)	Dissolved nitrate (NO3)	Dissolved Nitrate-N (mg N/L)	Dissolved sulphate (mg SO4/L)	Total dissolved nitrogen (mg N/L)	N check	Dissolved organic carbon (mg/L)	Field pH	Conductivity	Eh		Temp	% DO	DO mg/l	Dissolved Al (ppm)	Dissolved B (ppb)	Dissolved Ca (ppm)	Dissolved Fe (ppm)	Dissolved K (ppm)	Dissolved Mg (ppm)	Dissolved Na (ppm)	Dissolved P (ppm)	Dissolved S (ppm)	Dissolved Si (ppm)
TC1	2021-09-20	Thame at Wheatley	20	9	21							18.01	800	866	912		0.047		2.39
TC2	2021-09-20	Ray at Islip	20	9	21	15:45:00	15:45:00		16.1	7.71	3561	8.17	644	694	706		0.039		1.74										7.89	869.6	137		16.3	68.7	6.74
TC3	2021-09-20	Cherwell at Hampton Poyle	20	9	21	16:00:00	16:00:00		16.1	8.11	3728	41.77	262	305	379		0.03		4.36										8.01	814.6	137		16.7	105.7	10.28
TC11	2021-09-20	Ock at Abingdon	20	9	21	16:45:00	16:45:00		15.7	8.07	3949	14.9	270	309	385		0.025		5.08										7.99	756.7	144		15.9	97.6	9.66
TC12	2021-09-20	Pang at Tidmarsh	20	9	21	11:20:00	11:15:00		13.5	8.22	3702	5.56	33	48	59		0.017		1.34										7.96	821.9	76		13.7	102.4	10.62
TC15	2021-09-20	The Cut at Paley Street	20	9	21	12:50:00	12:45:00		17.1	7.52	1973	7.14	508	680	730		0.067		2.16										7.97	710.3	106		17.1	90.9	8.76
TC16	2021-09-20	Thames at Runnymede	20	9	21	13:30:00	13:30:00		18.1	8.12	3729	6.27	213	244	239		0.009		3.46										7.93	743.9	115		18.9	103.3	9.59
TC18	2021-09-20	Thames at Wallingford	20	9	21	17:45:00	17:45:00		18.1	8.07	3576	5.51	345	340	368		0.036		1.72										8.04	780.2	149		18.1	102.6	9.69
TC20	2021-09-20	Kennet at Woolhampton	20	9	21	11:50:00	11:45:00		15.1	8.27	4158	14.22	18	46	79		0.023		12.25										8.08	596.1	108		15.3	104.7	10.49
TC21	2021-09-20	Enborne at Brimpton	20	9	21	12:00:00	12:00:00		15.1	7.99	3164	11.08	159	161	236		0.033		1.86										7.95	541.7	108		15.2	89.6	8.93
TC22	2021-09-20	Jubilee River at Pococks Bridge	20	9	21	13:55:00	14:00:00		18.2	8.11	3906	4.88	198	198	209	199	0.019		3.53										8.2	717.5	123		17.7	108.9	10.27
TC28	2021-09-20	Thames at Taplow	20	9	21	14:25:00	14:30:00		17.1	8.14	3718	2.99	205	204	221	200	0.024		2.15										8.06	709.3	138		17.4	111.1	10.65
TC1	2021-09-27	Thame at Wheatley	27	9	21							19.55	746	774	920		0		3.75
TC2	2021-09-27	Ray at Islip	27	9	21	15:00:00	15:00:00		15.7	7.66	3796	3.79	648	728	802		0.052		0.82										7.86	989.7	153		16.4	70.7	6.91
TC3	2021-09-27	Cherwell at Hampton Poyle	27	9	21	15:20:00	15:15:00		15.8	8.11	4077	12.86	205	206	258		0.01		1.99										8.07	811.2	139		15.9	106.2	10.5
TC11	2021-09-27	Ock at Abingdon	27	9	21	16:00:00	16:00:00		15.7	7.9	3887	15.25	302	316	409		0.036		3.05										8.01	753.2	143		15.6	88.9	8.85
TC12	2021-09-27	Pang at Tidmarsh	27	9	21	10:15:00	10:15:00		14.8	7.93	4311	7.39	35	41	52		0.014		2.36										7.95	616.1	106		14.7	96.6	9.8
TC15	2021-09-27	The Cut at Paley Street	27	9	21	11:50:00	11:45:00		17.1	7.48	1901	6.67	539	610	664		0		1.21										7.89	710.1	131		17.3	90.1	8.65
TC16	2021-09-27	Thames at Runnymede	27	9	21	12:20:00	12:15:00		17.7	8.03	3799	4.38	207	212	231		0.053		2.4										7.84	745.4	127		17.7	101.5	9.66
TC18	2021-09-27	Thames at Wallingford	27	9	21	16:40:00	16:45:00		17.1	7.94	3555	5.57	327	338	339		0.034		1.61										8.01	771.6	146		17.5	102.3	9.81
TC20	2021-09-27	Kennet at Woolhampton	27	9	21	10:40:00	10:45:00		15.8	8.02	4071	12.72	23	70	83		0.027		6.72										8.01	599.7	114		15.1	98	9.86
TC21	2021-09-27	Enborne at Brimpton	27	9	21	10:50:00	10:45:00		14.8	7.85	3130	11.35	174	196	261		0.027		1.91										8	559.4	121		15	89.8	9.03
TC22	2021-09-27	Jubilee River at Pococks Bridge	27	9	21	13:00:00	13:00:00		17.1	8.07	3817	3.64	177	184	193	187	0.046		3.25										8	722.5	136		17.3	106.8	10.29
TC28	2021-09-27	Thames at Taplow	27	9	21	13:25:00	13:30:00		17.8	8	3784	4.33	197	203	208	199	0.031		2.09										8.01	724.2	141		17.1	108.7	10.46
TC1	2021-10-04	Thame at Wheatley										21.52	554	572	650		0.011		2.26
TC2	2021-10-04	Ray at Islip								7.63	2932	5.99	334	418	426		0.152		1.5
TC3	2021-10-04	Cherwell at Hampton Poyle								8	3591	17.4	210	209	265		0.008		1.92
TC11	2021-10-04	Ock at Abingdon								8	4180	15.5	316	325	372		0.03		2.47
TC12	2021-10-04	Pang at Tidmarsh								8.06	4152	10.83	65	71	85		0.086		2.4
TC15	2021-10-04	The Cut at Paley Street								7.44	1917	22.91	216	212	528		0.19		11.34
TC16	2021-10-04	Thames at Runnymede								8.06	3611	6.63	234	248	272		0.107		2.6
TC18	2021-10-04	Thames at Wallingford								7.98	3452	7.48	311	320	342		0.052		1.1
TC20	2021-10-04	Kennet at Woolhampton								8.11	4154	11.1	37	66	75		0.033		6.6
TC21	2021-10-04	Enborne at Brimpton								0.66	1891	18.13	77	112	202		0.031		1.84
TC22	2021-10-04	Jubilee River at Pococks Bridge								7.98	3600	4.46	196	205	222	209	0.032		2.69
TC28	2021-10-04	Thames at Taplow								8.02	3588	4.81	232	293	313	238	0.147		1.97
TC1	2021-10-11	Thame at Wheatley										15.77	520	650	746		0.005		1.76
TC2	2021-10-11	Ray at Islip								7.72	3683	4.82	312	370	400		0.017		0.68
TC3	2021-10-11	Cherwell at Hampton Poyle								8.12	4131	11.02	151	186	250		0.017		1.57
TC11	2021-10-11	Ock at Abingdon								8.07	4391	12.29	289	353	415		0.017		2.63
TC12	2021-10-11	Pang at Tidmarsh								8.04	4335	7.03	52	79	52		0.026		1.2
TC15	2021-10-11	The Cut at Paley Street								7.47	2131	4.41	164	428	584		0.404		1.44
TC16	2021-10-11	Thames at Runnymede										3.88	197	239	265		0.037		0.95
TC18	2021-10-11	Thames at Wallingford										5.93	325	376	448		0.047		0.7
TC20	2021-10-11	Kennet at Woolhampton								8.12	3858	8.28	36	60	95		0.023		2.74
TC21	2021-10-11	Enborne at Brimpton								7.81	2411	11.37	103	142	230		0.019		1.29
TC22	2021-10-11	Jubilee River at Pococks Bridge								7.89	3173	3.74	191	245	250	195	0.051		0.92
TC28	2021-10-11	Thames at Taplow								7.99	3379	2.18	202	261	262	200	0.055		0.91
TC1	2021-10-18	Thame at Wheatley										16.75	596	576	844	0			3.13
TC2	2021-10-18	Ray at Islip								7.82	3908	5.9	401	455	479	0.003			0.83
TC3	2021-10-18	Cherwell at Hampton Poyle								8	3927	15.14	176	192	232	0.151			1.43
TC11	2021-10-18	Ock at Abingdon								8.02	4324	10.51	295	327	372	0			2.69
TC12	2021-10-18	Pang at Tidmarsh								8.07	4210	7.06	46	50	64	0.039			1.54
TC15	2021-10-18	The Cut at Paley Street								7.38	1944	6.88	299	403	463	0.272			1.81
TC16	2021-10-18	Thames at Runnymede								7.97	3672	3.28	195	212	228	0			1.6
TC18	2021-10-18	Thames at Wallingford								7.87	2929	5.43	330	366	378	0.015			1.32
TC20	2021-10-18	Kennet at Woolhampton								8.11	4276	10.68	28	60	61	0			3.02
TC21	2021-10-18	Enborne at Brimpton								7.91	2830	8.82	111	122	202	0.007			1.39
TC22	2021-10-18	Jubilee River at Pococks Bridge								7.92	3632	-7.01	173	200	313	0.012	181		0.95
TC28	2021-10-18	Thames at Taplow								8.01	2880	3.81	174	182	186	0.024	184		1.55
